# Supplementary material for: Mitochondrial DNA removal is essential for sperm development and activity
Source: EMBO J. 2025 Feb 11;44(6):1749–73. doi: 10.1038/s44318-025-00377-5 (PMC11914152; doi:10.1038/s44318-025-00377-5)
Supplement: Supplementary file 2 — Table EV1 [file 44318_2025_377_MOESM2_ESM.xlsx]

## Sheet: Sheet1
Table EV1. PCR primers used in this study (target length in base pairs)
Purpose	Forward Primer (5’-3’)	Reverse Primer (5’-3’)
Clone poldip2 coding sequence (1230)	ATGAGCTTGTTGGTGCAAGTG	ATCGCTATCGTCGCGCTTTTTATC
Clone poldip2 mini gene (5596)	GAAAAGGTGTGTTTGAACTAAC	GTTACTATTCTGGGGACATTAC
Clone hPoldip2 coding region (1107)	ATGGCAGCCTGTACAGCCCGG	CTACCAGTGAAGGCCTGAGGG
poldip2del CRISPR knock-out & Poldip2-mNeonGreen knock-in
Clone gRNA1	CTTC GCGATGTCCCATGCTCCACA	AAAC TGTGGAGCATGGGACATCGC
Clone gRNA2	CTTC GCGCGACGATAGCGATTAAG	AAAC CTTAATCGCTATCGTCGCGC
Genotyping poldip2del (2066) (1364 bp is deleted in poldip2del fly)	CTAGATCGAACCGAACCTGAG	CTTTACACGCAGTTATTGGCG
PCR homology arm (2000, including left and right arms)	CTCCGCTTCCCCAACGGCTGC	CGATGGGTTTCGCCAACGTTAC
PCR mNeonGreen coding sequence (a linker sequence coding “GSAGS” was added) (720)	GGATCAGCTGGTTCTGTGAGCAAGGGCGAGGAGGAT	CTTGTACAGCTCGTCCATGCC
Genotyping mNeonGreen insertion (1703)	CTAGATCGAACCGAACCTGAG	GGTGGACTTCAGGTTTAACTCC
endoG CRISPR knock-out
Clone gRNA3	CTTC ﻿GGCAGCCGAAACAGTTCCAA	AAAC TTGGAACTGTTTCGGCTGCC
Clone gRNA4	CTTC GAGAGCGTGGAACGCTCGGC	AAAC ﻿﻿ ﻿GCCGAGCGTTCCACGCTCTC
Genotyping endoG knockout (2355) (731 bp is deleted in endoGKO)	ACCGCAAGGAGTTCCAGAAAA	TTCAGATTCACATCCCCACG
poldip2mitoExoIII CRISPR
PCR homology arm (3407)	TATTAAAGGAAAATATACAGAG	AAGCGATGGGTTTCGCCAACG
Clone citrate synthase MTS (150)	﻿ATGTCGCTCTATCGCATTTCC	﻿CTTTACGCGCTCCTGCTCCTG
Clone ExoIII coding sequence (801)	AAATTTGTCTCTTTTAATATCAACG	TTAGCGGCGGAAGGTCGCCCA
