# Supplementary material for: Mitochondrial DNA removal is essential for sperm development and activity
Source: EMBO J. 2025 Feb 11;44(6):1749–73. doi: 10.1038/s44318-025-00377-5 (PMC11914152; doi:10.1038/s44318-025-00377-5)
Supplement: Supplementary file 3 — Table EV2 [file 44318_2025_377_MOESM3_ESM.xlsx]

## Sheet: Sheet1
Table EV2. Primers/probe sets for detecting mt:ND2, mt:CoI and Y-chromosome gene using ddPCR.
	Forward Primer (5’-3’)	Reverse Primer (5’-3’)	Probe (5’-3’)
mt:ND2	GGACTAAATCAAACTTC	TAAAGATCTTAATATTCATC	6-FAM /TTCTTCAAT/ZEN/TAAT CATTTAG/IABkFQ
Y-chr gene kl-2	AGCCGTGCTTATTAGAAGGG	ACAGCAGCATCTATCATAGGC	6-FAM/ACAGCTCGTGCGGACTTGGAGGTGGTAA/IABkFQ
mt:CoI	ATT​GGA​GTT​AAT​TTA​ACA​TTT​TTT​CCT​CA	AGT​TGA​TAC​AAT​ATT​TCA​TGT​TGT​GTA​AG	6-FAM/AAT​ACC​TCG​ACG​TTA​TTC​AGA​TTA​CCC​A/IABkFQ
6-FAM: 5’ six-FAM fluorophore modification.
IABkFQ: 3' Iowa Black FQ quencher modification.
ZEN: Internal quencher modification.
