# Supplementary material for: Mitochondrial DNA removal is essential for sperm development and activity
Source: EMBO J. 2025 Feb 11;44(6):1749–73. doi: 10.1038/s44318-025-00377-5 (PMC11914152; doi:10.1038/s44318-025-00377-5)
Supplement: Supplementary file 4 — Table EV3 [file 44318_2025_377_MOESM4_ESM.xlsx]

## Sheet: Sheet1
Table EV3. Oligonucleotide sequences for nuclease assay.
Oligo name	Sequence (5’-3’)
5’-FAM-dT20	6-FAM/TTTTTTTTTTTTTTTTTTTT
5’-FAM-dA20	6-FAM/AAAAAAAAAAAAAAAAAAAA
5’-FAM-dC20	6-FAM/CCCCCCCCCCCCCCCCCCCC
3’-FAM-dT20	TTTTTTTTTTTTTTTTTTTT/6-FAM
3’-FAM-dA20	AAAAAAAAAAAAAAAAAAAA/6-FAM
3’-FAM-dC20	CCCCCCCCCCCCCCCCCCCC/6-FAM
5’-FAM-5PS-dT25	6-FAM/T*T*T*T*T*TTTTTTTTTTTTTTTTTTTT
5’-FAM-5PS-dT15dC10	6-FAM/T*T*T*T*T*CCCCCCCCCCTTTTTTTTTT
5’-FAM-ssDNA	6-FAM/TACGTCTATCCGGGCTCCTCTAGACTCGACCG
dsDNA_5’-FAM-For	6-FAM/CTATACTGATCTACTGACTGTTACATATACAT
dsDNA_Rev1	ATGTATATGTAACAGTCAGTAGATCAGTATAG
dsDNA_Rev2	ATGTATATGTAACAGTCAGT
dsDNA_Rev3	AGATCAGTATAG
dsDNA_Rev4	GATCAGTATAG
molecular marker_32 nt	6-FAM/TACGTCTATCCGGGCTCCTCTAGACTCGACCG
molecular marker_20 nt	6-FAM/TACGTCTATCCGGGCTCCTC
molecular marker_10 nt	6-FAM/TACGTCTATC
molecular marker_5 nt	6-FAM/TACGT
To make the dsDNA substrates (Fig. 3G), equal molar of the following oligonucleotides was mixed and annealed:
blunt-ended dsDNA: dsDNA_5’-FAM-For and dsDNA_Rev1.
dsDNA with a single nick: dsDNA_5’-FAM-For, dsDNA_Rev2, and dsDNA_Rev3
dsDNA with a single gap: dsDNA_5’-FAM-For, dsDNA_Rev2, and dsDNA_Rev4
6-FAM: Six-FAM fluorophore modification.
*: Internucleotide phosphorothioate (PS) bonds
