# Supplementary material for: Mitochondrial DNA removal is essential for sperm development and activity
Source: EMBO J. 2025 Feb 11;44(6):1749–73. doi: 10.1038/s44318-025-00377-5 (PMC11914152; doi:10.1038/s44318-025-00377-5)
Supplement: Supplementary file 7 — Source data Fig. 1 [file 44318_2025_377_MOESM7_ESM.zip]

Archive with 18 entries (15 files):
- Figure 1/
- __MACOSX/._Figure 1
- Figure 1/.DS_Store
- __MACOSX/Figure 1/._.DS_Store
- Figure 1/1D/
- __MACOSX/Figure 1/._1D
- Figure 1/1E/
- __MACOSX/Figure 1/._1E
- Figure 1/1D/.DS_Store
- __MACOSX/Figure 1/1D/._.DS_Store
- Figure 1/1D/1D_Western Poldip2.tif
- __MACOSX/Figure 1/1D/._1D_Western Poldip2.tif
- Figure 1/1E/~$1E_fertily and rescue.xlsx
- __MACOSX/Figure 1/1E/._~$1E_fertily and rescue.xlsx
- Figure 1/1E/1E_Fertility and rescue.xlsx
- __MACOSX/Figure 1/1E/._1E_Fertility and rescue.xlsx
- Figure 1/1E/.DS_Store
- __MACOSX/Figure 1/1E/._.DS_Store
