# Supplementary material for: Mitochondrial DNA removal is essential for sperm development and activity
Source: EMBO J. 2025 Feb 11;44(6):1749–73. doi: 10.1038/s44318-025-00377-5 (PMC11914152; doi:10.1038/s44318-025-00377-5)
Supplement: Supplementary file 7 — Source data Fig. 1 [file 44318_2025_377_MOESM7_ESM.zip › Figure 1/1E/1E_Fertility and rescue.xlsx]

## Sheet: Sheet1
progeny produced in three days
	young				2-week
	wt	poldip2del	﻿﻿P{poldip2}; poldip2del	﻿﻿P{hPoldip2}; poldip2del	wt	poldip2del	﻿﻿P{poldip2}; poldip2del	﻿﻿P{hPoldip2}; poldip2del
1	180	43	182	98	227	0	91	55
2	198	19	188	184	250	0	182	216
3	169	44	196	193	41	0	273	223
4	210	42	197	197	193	0	248	200
5	156	21	173	94	241	0	252	118
6	195	0	193	164	266	0	236	98
7	190	0	205	155	168	0	211	273
8	163	0	217	124	177	0	146	70
9	174	3	196	143	180	0	220	170
10	198	0	193	155	196	0	246	191
11	172	71	197	194	187	0	143	57
12	195	28	208	167	157	0	182	48
13	186	0	191	191	195	0	262	93
14	163	19	213	160	190	0	203	114
15	189	75	187	196	157	0	193	50
16	157	58	165	182	171	0	172	25
17	201	18	186	155	192	0	187	57
18	196	0	210	129	184	0	177	146
19	217	63	199	147	167	0	184	144
20	213	65	171	172	195	0	162	166
21	190	42	189	170	158	0	168	118
22	198	5	171	120	210	0	180	158
23	208	11	159	110	169	0	172	110
24	212	19	178	126	181	0	180	114
25	50	3	177	192	195	0	169	168
26	212	0	216	146	187	0	192	128
27	199	1	186	150	117	0	195	146
28	208	0	186	136	105	0	180	112
29	203	10	173	132	177	0	154	102
30	193	78	179	124	180	0	178	216
31	196	19	192	110	181	0	136	122
32		33	181	140		0	184	82
33				174		0	195	86
progeny produced each day
	young				2-week
	wt	poldip2del	﻿﻿P{poldip2}; poldip2del	﻿﻿P{hPoldip2}; poldip2del	wt	poldip2del	﻿﻿P{poldip2}; poldip2del	﻿﻿P{hPoldip2}; poldip2del
1	60	14.3333	60.6667	32.6667	75.6667	0	30.3333	18.3333
2	66	6.33333	62.6667	61.3333	83.3333	0	60.6667	72
3	56.3333	14.6667	65.3333	64.3333	13.6667	0	91	74.3333
4	70	14	65.6667	65.6667	64.3333	0	82.6667	66.6667
5	52	7	57.6667	31.3333	80.3333	0	84	39.3333
6	65	0	64.3333	54.6667	88.6667	0	78.6667	32.6667
7	63.3333	0	68.3333	51.6667	56	0	70.3333	91
8	54.3333	0	72.3333	41.3333	59	0	48.6667	23.3333
9	58	1	65.3333	47.6667	60	0	73.3333	56.6667
10	66	0	64.3333	51.6667	65.3333	0	82	63.6667
11	57.3333	23.6667	65.6667	64.6667	62.3333	0	47.6667	19
12	65	9.33333	69.3333	55.6667	52.3333	0	60.6667	16
13	62	0	63.6667	63.6667	65	0	87.3333	31
14	54.3333	6.33333	71	53.3333	63.3333	0	67.6667	38
15	63	25	62.3333	65.3333	52.3333	0	64.3333	16.6667
16	52.3333	19.3333	55	60.6667	57	0	57.3333	8.33333
17	67	6	62	51.6667	64	0	62.3333	19
18	65.3333	0	70	43	61.3333	0	59	48.6667
19	72.3333	21	66.3333	49	55.6667	0	61.3333	48
20	71	21.6667	57	57.3333	65	0	54	55.3333
21	63.3333	14	63	56.6667	52.6667	0	56	39.3333
22	66	1.66667	57	40	70	0	60	52.6667
23	69.3333	3.66667	53	36.6667	56.3333	0	57.3333	36.6667
24	70.6667	6.33333	59.3333	42	60.3333	0	60	38
25	16.6667	1	59	64	65	0	56.3333	56
26	70.6667	0	72	48.6667	62.3333	0	64	42.6667
27	66.3333	0.333333	62	50	39	0	65	48.6667
28	69.3333	0	62	45.3333	35	0	60	37.3333
29	67.6667	3.33333	57.6667	44	59	0	51.3333	34
30	64.3333	26	59.6667	41.3333	60	0	59.3333	72
31	65.3333	6.33333	64	36.6667	60.3333	0	45.3333	40.6667
32		11	60.3333	46.6667		0	61.3333	27.3333
33				58		0	65	28.6667
	young				2-week
	wt	poldip2del	﻿﻿P{poldip2}; poldip2del	﻿﻿P{hPoldip2}; poldip2del	wt	poldip2del	﻿﻿P{poldip2}; poldip2del	﻿﻿P{hPoldip2}; poldip2del
Average	62.2688	8.22917	63.0625	50.8081	60.1505	0	63.1616	42.1818
SD	10.2004	8.56451	4.88685	9.97637	13.8202	0	12.8336	19.6312
