# Supplementary material for: Mitochondrial DNA removal is essential for sperm development and activity
Source: EMBO J. 2025 Feb 11;44(6):1749–73. doi: 10.1038/s44318-025-00377-5 (PMC11914152; doi:10.1038/s44318-025-00377-5)
Supplement: Supplementary file 8 — Source data Fig. 2 [file 44318_2025_377_MOESM8_ESM.zip]

Archive with 24 entries (19 files):
- Figure 2/
- __MACOSX/._Figure 2
- Figure 2/2D/
- __MACOSX/Figure 2/._2D
- Figure 2/.DS_Store
- __MACOSX/Figure 2/._.DS_Store
- Figure 2/2G/
- __MACOSX/Figure 2/._2G
- Figure 2/2H/
- __MACOSX/Figure 2/._2H
- Figure 2/2E/
- __MACOSX/Figure 2/._2E
- Figure 2/2D/2D_nucleoids in spermatid.xlsx
- __MACOSX/Figure 2/2D/._2D_nucleoids in spermatid.xlsx
- Figure 2/2G/.DS_Store
- __MACOSX/Figure 2/2G/._.DS_Store
- Figure 2/2G/2G_ddPCR_sperm.xlsx
- __MACOSX/Figure 2/2G/._2G_ddPCR_sperm.xlsx
- Figure 2/2H/2H_ddPCR_embryos.xlsx
- __MACOSX/Figure 2/2H/._2H_ddPCR_embryos.xlsx
- Figure 2/2H/.DS_Store
- __MACOSX/Figure 2/2H/._.DS_Store
- Figure 2/2E/2E_nucleoids along the length.xlsx
- __MACOSX/Figure 2/2E/._2E_nucleoids along the length.xlsx
