# Supplementary material for: Mitochondrial DNA removal is essential for sperm development and activity
Source: EMBO J. 2025 Feb 11;44(6):1749–73. doi: 10.1038/s44318-025-00377-5 (PMC11914152; doi:10.1038/s44318-025-00377-5)
Supplement: Supplementary file 8 — Source data Fig. 2 [file 44318_2025_377_MOESM8_ESM.zip › Figure 2/2D/2D_nucleoids in spermatid.xlsx]

## Sheet: Sheet1
number of mitochondrial nucleoids in one spermatid bundle
	wt					poldip2del
	1	2	3	4		1	2	3	4
Early-elongating	3913	3885	4212	3624		2380	1992	3450	6115
Mid-elongating	2959	4032	4839			3964	4399	4586
Late-elongated	33	231	64			369	1685	585	1516
number of mitochondrial nucleoids per spermatid	wt					poldip2del
	1	2	3	4		1	2	3	4
Early-elongating	61.1406	60.7031	65.8125	56.625		37.1875	31.125	53.9062	95.5469
Mid-elongating	46.2344	63	75.6094			61.9375	68.7344	71.6562
Late-elongated	0.515625	3.60938	1			5.76562	26.3281	9.14062	23.6875
Average	wt	poldip2del
Early-elongating	61.0703	54.4414
Mid-elongating	61.6146	67.4427
Late-elongated	1.70833	16.2305
SD	wt	poldip2del
Early-elongating	3.75894	29.0477
Mid-elongating	14.7364	4.98646
Late-elongated	1.66407	10.2851
