# Supplementary material for: Mitochondrial DNA removal is essential for sperm development and activity
Source: EMBO J. 2025 Feb 11;44(6):1749–73. doi: 10.1038/s44318-025-00377-5 (PMC11914152; doi:10.1038/s44318-025-00377-5)
Supplement: Supplementary file 8 — Source data Fig. 2 [file 44318_2025_377_MOESM8_ESM.zip › Figure 2/2G/2G_ddPCR_sperm.xlsx]

## Sheet: Sheet1
Y-chromosome primers/probe
sperm donor	wt					poldip2del
DNA template (ng)	125	125	125	125		125	125	125	125
ddPCR (copies)	182	210	192	181		24	86	61	57
copies/ng DNA template	1.456	1.68	1.536	1.448		0.192	0.688	0.488	0.456
Average Y-chromosome gene copies/ng DNA template	1.53					0.456
mt:ND2 primers/probe
sperm donor	none						wt						poldip2del
DNA template (ng)	5	5	5	5	5		5	5	5	5	5		5	5	5	5	5	5	5	5	5	5
ddPCR (copies)	13	48	89	88	77		21	7	67	94	99		350	337	416	363	371	252	244	346	332	333
copies/ng DNA template	2.6	9.6	17.8	17.6	15.4		4.2	1.4	13.4	18.8	19.8		70	67.4	83.2	72.6	74.2	50.4	48.8	69.2	66.4	66.6
Average background (copies/ng DNA template)	12.6
copies/ng DNA template (after extracting background)							-8.4	-11.2	0.8	6.2	7.2		57.4	54.8	70.6	60	61.6	37.8	36.2	56.6	53.8	54
mtDNA copies/sperm							-2.7451	-3.66013	0.261438	2.02614	2.35294		62.9386	60.0877	77.4123	65.7895	67.5439	41.4474	39.693	62.0614	58.9912	59.2105
	wt	poldip2del
Average	-0.352941	59.5175
SD	2.73949	11.3646
