# Supplementary material for: Mitochondrial DNA removal is essential for sperm development and activity
Source: EMBO J. 2025 Feb 11;44(6):1749–73. doi: 10.1038/s44318-025-00377-5 (PMC11914152; doi:10.1038/s44318-025-00377-5)
Supplement: Supplementary file 8 — Source data Fig. 2 [file 44318_2025_377_MOESM8_ESM.zip › Figure 2/2H/2H_ddPCR_embryos.xlsx]

## Sheet: Sheet1
mt:ND2 primers/probe
		30 min									6 hr
ddPCR copies_ctrl	36.3	56.1	41.6	52.4	28.7	50.1	43.3	45		145	145.1	20	33	134	85.55	50.5	87.8
ddPCR copies_poldip2del	97	115.8	58.1	90.6	208	211.5	119.1	98.7		111	141	47.8	54	84.1	45.6	65.8	54.4
input total mtDNA copies using mt:CoI primers/probe	2500000
paternal mtDNA copies (minus background)	60.7	59.7	16.5	38.2	179.3	161.4	75.8	53.7		-34	-4.1	27.8	21	-49.9	-39.95	15.3	-33.4
	30 min	6 hr
Average	80.6625	-12.1562
SD	58.256	30.7992
