# Supplementary material for: Mitochondrial DNA removal is essential for sperm development and activity
Source: EMBO J. 2025 Feb 11;44(6):1749–73. doi: 10.1038/s44318-025-00377-5 (PMC11914152; doi:10.1038/s44318-025-00377-5)
Supplement: Supplementary file 8 — Source data Fig. 2 [file 44318_2025_377_MOESM8_ESM.zip › Figure 2/2E/2E_nucleoids along the length.xlsx]

## Sheet: Sheet1
		wt
	distance to nuclear head (𝜇m)	length of the selected region (𝜇m)	number of mitochondrial nucleoids detected	number of mitochondrial nucleoids per 𝜇m
region 1	341	35	0	0
region 2	770	29.3	0	0
region 3	1100	67.2	0	0
region 4	1534	59.7	19	0.318258
		poldip2del
			number of mitochondrial nucleoids detected	number of mitochondrial nucleoids per 𝜇m
region 1	341	31.7	32	1.00946
region 2	770	33.7	27	0.801187
region 3	1100	120.7	92	0.76222
region 4	1534	92.3	153	1.65764
number of mitochondrial nucleoids per 𝜇m
distance to nuclear head (𝜇m)	wt	poldip2del
341	0	1.00946
770	0	0.801187
1100	0	0.76222
1534	0.318258	1.65764
