# Supplementary material for: Mitochondrial DNA removal is essential for sperm development and activity
Source: EMBO J. 2025 Feb 11;44(6):1749–73. doi: 10.1038/s44318-025-00377-5 (PMC11914152; doi:10.1038/s44318-025-00377-5)
Supplement: Supplementary file 9 — Source data Fig. 3 [file 44318_2025_377_MOESM9_ESM.zip]

Archive with 32 entries (25 files):
- Figure 3/
- __MACOSX/._Figure 3
- Figure 3/3D/
- __MACOSX/Figure 3/._3D
- Figure 3/.DS_Store
- __MACOSX/Figure 3/._.DS_Store
- Figure 3/3C/
- __MACOSX/Figure 3/._3C
- Figure 3/3B/
- __MACOSX/Figure 3/._3B
- Figure 3/3F/
- __MACOSX/Figure 3/._3F
- Figure 3/3E/
- __MACOSX/Figure 3/._3E
- Figure 3/3G/
- __MACOSX/Figure 3/._3G
- Figure 3/3D/3D_5'FAM-dT20.tif
- __MACOSX/Figure 3/3D/._3D_5'FAM-dT20.tif
- Figure 3/3C/3C_fertility mitoExoIII.xlsx
- __MACOSX/Figure 3/3C/._3C_fertility mitoExoIII.xlsx
- Figure 3/3C/.DS_Store
- __MACOSX/Figure 3/3C/._.DS_Store
- Figure 3/3B/3B_nucleoids per sperm.xlsx
- __MACOSX/Figure 3/3B/._3B_nucleoids per sperm.xlsx
- Figure 3/3B/~$3B.xlsx
- __MACOSX/Figure 3/3B/._~$3B.xlsx
- Figure 3/3F/3F_dTdC.tif
- __MACOSX/Figure 3/3F/._3F_dTdC.tif
- Figure 3/3E/3E_3'FAM-dT20.tif
- __MACOSX/Figure 3/3E/._3E_3'FAM-dT20.tif
- Figure 3/3G/3G_dsDNA.tif
- __MACOSX/Figure 3/3G/._3G_dsDNA.tif
