# Supplementary material for: Mitochondrial DNA removal is essential for sperm development and activity
Source: EMBO J. 2025 Feb 11;44(6):1749–73. doi: 10.1038/s44318-025-00377-5 (PMC11914152; doi:10.1038/s44318-025-00377-5)
Supplement: Supplementary file 9 — Source data Fig. 3 [file 44318_2025_377_MOESM9_ESM.zip › Figure 3/3C/3C_fertility mitoExoIII.xlsx]

## Sheet: Sheet1
progeny produced in three days
	young			2-week
	wt	poldip2del	poldip2del/poldip2mitoExoIII	wt	poldip2del	poldip2del/poldip2mitoExoIII
1	235	78	155	182	0	100
2	237	51	162	190	0	121
3	188	150	241	183	13	231
4	214	1	175	153	0	124
5	210	0	144	171	14	115
6	222	29	159	183	0	113
7	192	79	195	176	0	84
8	208	57	108	190	4	0
9	229	8	0	189	0	130
10	137	79	139	177	0	124
11	183	6	78	186	0	79
12	181	35	81	141	0	93
13	163	0	104	131	0	16
14	185	60	140	166	0	126
15	201	14	196	180	0	190
16	211	11	139	174	0	174
17	193	50	104	193	0	0
18	189	2	124	200	0	90
19	199	4	175	179	0	60
20	207	35	129	182	0	51
progeny produced each day
	young			2-week
	wt	poldip2del	poldip2del/poldip2mitoExoIII	wt	poldip2del	poldip2del/poldip2mitoExoIII
1	78.3333	26	51.6667	60.6667	0	33.3333
2	79	17	54	63.3333	0	40.3333
3	62.6667	50	80.3333	61	4.33333	77
4	71.3333	0.333333	58.3333	51	0	41.3333
5	70	0	48	57	4.66667	38.3333
6	74	9.66667	53	61	0	37.6667
7	64	26.3333	65	58.6667	0	28
8	69.3333	19	36	63.3333	1.33333	0
9	76.3333	2.66667	0	63	0	43.3333
10	45.6667	26.3333	46.3333	59	0	41.3333
11	61	2	26	62	0	26.3333
12	60.3333	11.6667	27	47	0	31
13	54.3333	0	34.6667	43.6667	0	5.33333
14	61.6667	20	46.6667	55.3333	0	42
15	67	4.66667	65.3333	60	0	63.3333
16	70.3333	3.66667	46.3333	58	0	58
17	64.3333	16.6667	34.6667	64.3333	0	0
18	63	0.666667	41.3333	66.6667	0	30
19	66.3333	1.33333	58.3333	59.6667	0	20
20	69	11.6667	43	60.6667	0	17
	young			2-week
	wt	poldip2del	poldip2del/poldip2mitoExoIII	wt	poldip2del	poldip2del/poldip2mitoExoIII
Average	66.4	12.4833	45.8	58.7667	0.516667	33.6833
SD	8.03108	12.954	17.216	5.73702	1.39538	19.6729
