# Supplementary material for: Mitochondrial DNA removal is essential for sperm development and activity
Source: EMBO J. 2025 Feb 11;44(6):1749–73. doi: 10.1038/s44318-025-00377-5 (PMC11914152; doi:10.1038/s44318-025-00377-5)
Supplement: Supplementary file 9 — Source data Fig. 3 [file 44318_2025_377_MOESM9_ESM.zip › Figure 3/3B/3B_nucleoids per sperm.xlsx]

## Sheet: Sheet1
	wt						poldip2del						poldip2del/poldip2mitoExoIII
	1	2	3	4	5		1	2	3	4	5		1	2	3	4	5
# of sperm per SV	4121	9345	3207	9896	5339		1074	675	973	1166	1470		2262	2231	2795	4185	5513
# of nucleoid per SV	151	130	161	187	75		6075	4322	7072	9566	13678		6129	2777	4219	9286	7915
# nucleids/sperm	0.0366416	0.0139112	0.0502027	0.0188965	0.0140476		5.65642	6.40296	7.26824	8.20412	9.30476		2.70955	1.24473	1.50948	2.21888	1.4357
SV: seminal vesicle
	wt	poldip2del	poldip2del/poldip2mitoExoIII
Average # nucleoid/sperm	0.0267399	7.3673	1.82367
SD	0.0160914	1.4423	0.61753
