# Supplementary material for: Mitochondrial DNA removal is essential for sperm development and activity
Source: EMBO J. 2025 Feb 11;44(6):1749–73. doi: 10.1038/s44318-025-00377-5 (PMC11914152; doi:10.1038/s44318-025-00377-5)
Supplement: Supplementary file 10 — Source data Fig. 4 [file 44318_2025_377_MOESM10_ESM.zip]

Archive with 16 entries (12 files):
- Figure 4/
- __MACOSX/._Figure 4
- Figure 4/4D/
- __MACOSX/Figure 4/._4D
- Figure 4/.DS_Store
- __MACOSX/Figure 4/._.DS_Store
- Figure 4/4H/
- __MACOSX/Figure 4/._4H
- Figure 4/4B/
- __MACOSX/Figure 4/._4B
- Figure 4/4D/4D_endoG and double fertility.xlsx
- __MACOSX/Figure 4/4D/._4D_endoG and double fertility.xlsx
- Figure 4/4H/4H_remaining nucleoids.xlsx
- __MACOSX/Figure 4/4H/._4H_remaining nucleoids.xlsx
- Figure 4/4B/4B_sperm per SV.xlsx
- __MACOSX/Figure 4/4B/._4B_sperm per SV.xlsx
