# Supplementary material for: Mitochondrial DNA removal is essential for sperm development and activity
Source: EMBO J. 2025 Feb 11;44(6):1749–73. doi: 10.1038/s44318-025-00377-5 (PMC11914152; doi:10.1038/s44318-025-00377-5)
Supplement: Supplementary file 10 — Source data Fig. 4 [file 44318_2025_377_MOESM10_ESM.zip › Figure 4/4D/4D_endoG and double fertility.xlsx]

## Sheet: sheet 1
progeny produced in three days
	3-day				2-week
	wt	poldip2del	endoG	double	wt	poldip2del	endoG	double
1	125	18	134	0	135	0	127	0
2	104	0	132	0	30	0	85	0
3	101	11	140	0	113	0	119	0
4	156	3	151	0	107	3	130	0
5	142	34	137	0	112	0	48	0
6	90	6	146	0	123	0	125	0
7	170	12	120	0	103	0	108	0
8	120	22	119	0	131	0	126	0
9	131	65	125	0	119	0	119	0
10	119	21	133	0	124	0	109	0
11	140
average progeny produced by wt	127.091				109.7
normalized fertility (% wt)	3 day			2-week
	poldip2del	endoG	double	poldip2del	endoG	double
1	14.1631	105.436	0	0	115.77	0
2	0	103.863	0	0	77.484	0
3	8.65522	110.157	0	0	108.478	0
4	2.36052	118.813	0	2.73473	118.505	0
5	26.7525	107.797	0	0	43.7557	0
6	4.72103	114.878	0	0	113.947	0
7	9.44206	94.4206	0	0	98.4503	0
8	17.3104	93.6338	0	0	114.859	0
9	51.1445	98.3548	0	0	108.478	0
10	16.5236	104.649	0	0	99.3619	0
	3-day			2-week
	poldip2del	endoG	double	poldip2del	endoG	double
Average	15.1073	105.2	0	0.273473	99.9088	0
SD	14.9605	8.2278	0	0.864798	23.15	0
