# Supplementary material for: Mitochondrial DNA removal is essential for sperm development and activity
Source: EMBO J. 2025 Feb 11;44(6):1749–73. doi: 10.1038/s44318-025-00377-5 (PMC11914152; doi:10.1038/s44318-025-00377-5)
Supplement: Supplementary file 10 — Source data Fig. 4 [file 44318_2025_377_MOESM10_ESM.zip › Figure 4/4H/4H_remaining nucleoids.xlsx]

## Sheet: Sheet1
Total volume of mitochondrial nucleoids in one spermatid bundle (um^3)
	wt					poldip2del					endoG				double
	1	2	3	4		1	2	3	4		1	2	3		1	2	3	4
elongating	1892	2336	1901.5	2613		2680.5	2064.5	2486	2072		5493	1890	3155		4186	4718	2145
Late-elongated	21.32	44.53	32.02			238.3	754.5	505.9	680.8		308.8	748.9	128.7		2525	2522	3843	2098
Total volume of mitochondrial nucleoids per spermatid (um^3)	wt					poldip2del					endoG				double
	1	2	3	4		1	2	3	4		1	2	3		1	2	3	4
elongating	29.5625	36.5	29.7109	40.8281		41.8828	32.2578	38.8438	32.375		85.8281	29.5312	49.2969		65.4062	73.7188	33.5156
Late-elongated	0.333125	0.695781	0.500313			3.72344	11.7891	7.90469	10.6375		4.825	11.7016	2.01094		39.4531	39.4062	60.0469	32.7812
% remaining nucleoids in late-elongated spermatids	0.975465	2.0374	1.46503			10.2462	32.4411	21.7521	29.2723		8.79104	21.32	3.66388		68.5582	68.4768	104.344	56.9644
	wt	poldip2del	endoG	double
Average	1.49263	23.4279	11.2583	74.5859
SD	0.531507	9.86512	9.08295	20.5729
