# Supplementary material for: Mitochondrial DNA removal is essential for sperm development and activity
Source: EMBO J. 2025 Feb 11;44(6):1749–73. doi: 10.1038/s44318-025-00377-5 (PMC11914152; doi:10.1038/s44318-025-00377-5)
Supplement: Supplementary file 10 — Source data Fig. 4 [file 44318_2025_377_MOESM10_ESM.zip › Figure 4/4B/4B_sperm per SV.xlsx]

## Sheet: Sheet1
	wt						poldip2del						poldip2del/poldip2mitoExoIII
# of sperm per SV	1	2	3	4	5	6	1	2	3	4	5	6	1	2	3	4	5	6
3-day	4121	9345	3207	9896	5339	7549	1074	675	973	1166	1470	1078	2263	2231	2795	4185	5514	5026
2-week	1794	12594	9906	7160			1339	1667	1060	2169			4043	3632	4038	4216
SV: seminal vesicle
		wt	poldip2del	poldip2del/poldip2mitoExoIII
Average # of sperm per SV	3-day	6576.17	1072.67	3669
SD		2776.47	258.723	1436.68
Average # of sperm per SV	2-week	7863.5	1558.75	3982.25
SD		4614.58	476.503	247.732
