# Supplementary material for: Mitochondrial DNA removal is essential for sperm development and activity
Source: EMBO J. 2025 Feb 11;44(6):1749–73. doi: 10.1038/s44318-025-00377-5 (PMC11914152; doi:10.1038/s44318-025-00377-5)
Supplement: Supplementary file 11 — Source data Fig. 5 [file 44318_2025_377_MOESM11_ESM.zip]

Archive with 12 entries (9 files):
- Figure 5/
- __MACOSX/._Figure 5
- Figure 5/5D/
- __MACOSX/Figure 5/._5D
- Figure 5/.DS_Store
- __MACOSX/Figure 5/._.DS_Store
- Figure 5/5B/
- __MACOSX/Figure 5/._5B
- Figure 5/5D/5D_CellROX.xlsx
- __MACOSX/Figure 5/5D/._5D_CellROX.xlsx
- Figure 5/5B/5B_TUNEL.xlsx
- __MACOSX/Figure 5/5B/._5B_TUNEL.xlsx
