# Supplementary material for: Mitochondrial DNA removal is essential for sperm development and activity
Source: EMBO J. 2025 Feb 11;44(6):1749–73. doi: 10.1038/s44318-025-00377-5 (PMC11914152; doi:10.1038/s44318-025-00377-5)
Supplement: Supplementary file 11 — Source data Fig. 5 [file 44318_2025_377_MOESM11_ESM.zip › Figure 5/5D/5D_CellROX.xlsx]

## Sheet: Sheet1
wt							poldip2del							poldip2del/poldip2mitoExoIII
3-day			2-week				3-day			2-week				3-day			2-week
mean-intensity	background	CellROX-intensity	mean-intensity	background	CellROX-intensity		mean-intensity	background	CellROX-intensity	mean-intensity	background	CellROX-intensity		mean-intensity	background	CellROX-intensity	mean-intensity	background	CellROX-intensity
16.676	4.017	12.659	14.449	5.86	8.589		14.331	5.512	8.819	31.826	0.521	31.305		14.908	2.264	12.644	20.343	0.58	19.763
14.041	3.649	10.392	15.678	2.491	13.187		16.755	3.547	13.208	37.911	2.757	35.154		20.044	4.145	15.899	17.613	1.362	16.251
22.933	3.972	18.961	19.849	1.807	18.042		16.651	2.877	13.774	32.361	0.935	31.426		12.506	2.22	10.286	23.277	2.156	21.121
18.565	3.302	15.263	18.433	1.955	16.478		17.508	2.229	15.279	37.221	3.644	33.577		20.964	4.721	16.243	18.052	0.791	17.261
16.327	3.621	12.706	18.007	1.497	16.51		20.73	3.47	17.26	35.759	0.742	35.017		24.172	3.674	20.498	11.808	0.724	11.084
15.393	3.631	11.762	14.431	1.429	13.002		22.763	5.526	17.237	23.875	1.561	22.314		22.723	3.453	19.27	20.693	1.008	19.685
	wt		poldip2del		poldip2del/poldip2mitoExoIII
	3-day	2-week	3-day	2-week	3-day	2-week
Average % sperms with nuDNA fragmentation	13.6238	14.3013	14.2628	31.4655	15.8067	17.5275
SD	3.06126	3.44004	3.15747	4.78443	3.86477	3.62725
