# Supplementary material for: Mitochondrial DNA removal is essential for sperm development and activity
Source: EMBO J. 2025 Feb 11;44(6):1749–73. doi: 10.1038/s44318-025-00377-5 (PMC11914152; doi:10.1038/s44318-025-00377-5)
Supplement: Supplementary file 11 — Source data Fig. 5 [file 44318_2025_377_MOESM11_ESM.zip › Figure 5/5B/5B_TUNEL.xlsx]

## Sheet: Sheet1
wt							poldip2del							poldip2del/poldip2mitoExoIII
3-day			2-week				3-day			2-week				3-day			2-week
# of sperm in selected region	# of sperm with nuDNA fragmentation in the region	% sperms with nuDNA fragmentation	# of sperm in selected region	# of sperm with nuDNA fragmentation in the region	% sperms with nuDNA fragmentation		# of sperm in selected region	# of sperm with nuDNA fragmentation in the region	% sperms with nuDNA fragmentation	# of sperm in selected region	# of sperm with nuDNA fragmentation in the region	% sperms with nuDNA fragmentation		# of sperm in selected region	# of sperm with nuDNA fragmentation in the region	% sperms with nuDNA fragmentation	# of sperm in selected region	# of sperm with nuDNA fragmentation in the region	% sperms with nuDNA fragmentation
150	1	0.666667	170	0	0		78	1	1.28205	120	20	16.6667		170	0	0	150	0	0
100	0	0	200	1	0.5		89	0	0	78	35	44.8718		140	1	0.714286	170	0	0
140	1	0.714286	150	0	0		100	1	1	51	42	82.3529		130	0	0	145	0	0
190	0	0	168	1	0.595238		120	0	0	105	11	10.4762		145	0	0	145	0	0
200	0	0	150	1	0.666667		80	2	2.5	245	60	24.4898		130	0	0	150	0	0
240	0	0	100	0	0		95	0	0	210	43	20.4762		180	0	0	160	0	0
170	0	0	130	0	0		65	0	0	240	81	33.75		160	0	0	100	12	12
200	0	0	220	0	0		71	0	0	75	60	80		175	0	0	150	10	6.66667
170	0	0	140	0	0		85	0	0	320	97	30.3125		155	0	0	178	0	0
160	0	0	180	0	0		70	1	1.42857	107	86	80.3738		150	0	0	120	5	4.16667
	wt		poldip2del		poldip2del/poldip2mitoExoIII
	3-day	2-week	3-day	2-week	3-day	2-week
Average % sperms with nuDNA fragmentation	0.138095	0.17619	0.621062	42.377	0.0714286	2.28333
SD	0.291347	0.286419	0.886772	28.2092	0.225877	4.13212
